# Supplementary material for: Home Healthcare Among Aging Migrants: A Joanna Briggs Institute Scoping Review
Source: Healthcare (Basel). 2025 Apr 10;13(8):863. doi: 10.3390/healthcare13080863 (PMC12027206; doi:10.3390/healthcare13080863)
Supplement: Supplementary file 1 [file healthcare-13-00863-s001.zip]

Archive with 2 entries (2 files):
- healthcare-3518242-S1.pdf
- healthcare-3518242-S2.pdf
